# Supplementary material for: Respiratory virus dynamics in a tropical region: Insights from Yucatán, México (2018–2024)
Source: Epidemiol Infect. 2026 Jan 2;154:e7. doi: 10.1017/S0950268825100939 (PMC12813726; doi:10.1017/S0950268825100939)
Supplement: Jiménez-Rico et al. supplementary material [file S0950268825100939sup001.zip]

Archive with 3 entries (3 files):
- Supplementary material 3.xlsx
- Supplementary material 1.xlsx
- Supplementary material 2.docx
