# Supplementary material for: Respiratory virus dynamics in a tropical region: Insights from Yucatán, México (2018–2024)
Source: Epidemiol Infect. 2026 Jan 2;154:e7. doi: 10.1017/S0950268825100939 (PMC12813726; doi:10.1017/S0950268825100939)
Supplement: Jiménez-Rico et al. supplementary material [file S0950268825100939sup001.zip › Supplementary material 3.xlsx]

## Sheet: RVs positivity by age
Table S3.1 Positivity rates (%) of respiratory viruses detected by age group in Yucatan, Mexico (2018–2024, excluding 2020).
Values represent the percentage of positive detections among all tested samples within each age group.
Year 2020 was excluded from the analysis due to the atypical circulation of respiratory viruses during the COVID-19 pandemic
	Age group
Virus	≤5	6–17	18–64	≥65
Adenovirus	7.9	6.3	1	1.1
Bocavirus	8.3	0	0	0
Coronavirus 229E	0.7	0	0.8	0.8
Coronavirus HKU 1	1.4	0	0.8	0.1
Coronavirus NL63	2	1.4	0.3	0.3
Coronavirus OC43	1.4	3.5	0.8	1.2
Influenza A virus	3.2	7	10.1	5.7
Influenza B virus	1.6	5.6	3	0.8
Metapneumovirus	10.8	3.5	3.8	3.9
Parainfluenza virus 1	2	0.7	0.2	0.1
Parainfluenza virus 2	0.7	0.7	0	0.1
Parainfluenza virus 3	7.2	2.8	1.3	3.1
Parainfluenza virus 4	2.7	0	0.6	0
Human rhinovirus	58.3	33.3	6.2	0
Human rhinovirus/enterovirus	36.8	36.1	9.9	9.4
Respiratory syncytial virus	22.5	8.5	1.4	1.9

## Sheet: RVs positivity by month and age
Table S3.2 Monthly positivity range of respiratory viruses (RVs) detected in Yucatan, Mexico (2018–2024, excluding 2020).
Values represent the minimum and maximum monthly positivity rates observed across six years of surveillance, expressed as percentage (%).
Monthly positivity was calculated as the proportion of positive detections for each virus among the total tests performed during that month
Year 2020 was excluded from the analysis due to the atypical circulation of non-SARS-CoV-2 RVs during the COVID-19 pandemic
“ND” indicates that no samples were processed for that category
A. All ages
Positivity range by month of RVs in the total population.
	Month
Virus	Jan	Feb	Mar	Apr	May	Jun	Jul	Aug	Sep	Oct	Nov	Dec
Adenovirus	0–2.8%	0–3.8%	0–9.1%	0–10%	0–15.9%	0–13.5%	0–9.8%	0–9.4%	0–11.4%	0–12.5%	0–7.5%	0–5%
Bocavirus	0–0%	0–0%	7.1–7.1%	0–0%	ND	ND	ND	ND	ND	ND	ND	0–0%
Coronavirus 229E	0–3.1%	0–9.5%	0–10%	0–7.7%	0–4.3%	0–5%	0–0%	0–7.1%	0–0%	0–0%	0–0%	0–0%
Coronavirus HKU 1	0–3.1%	0–4.8%	0–0%	0–0%	0–8.7%	0–0%	0–2.4%	0–0%	0–0%	0–0%	0–0%	0–0%
Coronavirus NL63	0–0%	0–0%	0–4.5%	0–3.3%	0–2.3%	0–0%	0–2.2%	0–7.1%	0–9.1%	0–1.9%	0–7.5%	0–2.3%
Coronavirus OC43	0–3.7%	0–3.8%	0–14.3%	0–13.3%	0–6.7%	0–2.7%	0–0%	0–0%	0–0%	0–0%	0–2.5%	0–2.4%
Influenza A virus	0–20%	0–3.8%	0–4.2%	0–10.7%	0–8.7%	0–25%	0–28.9%	0–21.7%	0–16.3%	0–21.2%	2.9–28.6%	0–14.6%
Influenza B virus	0–5.6%	0–3.8%	0–4.5%	0–5.3%	0–6.7%	0–3.6%	0–4.9%	0–8.7%	0–4.8%	0–5.6%	0–2.9%	0–15%
Metapneumovirus	0–11.1%	0–20%	0–17.9%	0–10.5%	0–4%	0–3.6%	0–11.1%	0–6.7%	0–14.3%	0–21.2%	0–15%	5–16.7%
Parainfluenza virus 1	0–3.2%	0–0%	0–0%	0–0%	0–0%	0–2.9%	0–3.8%	0–3.7%	0–2.9%	0–4.2%	0–3.6%	0–0%
Parainfluenza virus 2	0–0%	0–3.8%	0–0%	0–0%	0–4.3%	0–0%	0–0%	0–3.1%	0–2.9%	0–0%	0–0%	0–0%
Parainfluenza virus 3	0–12.5%	0–10%	0–10%	0–6.7%	0–16%	0–7.1%	0–4.4%	0–14.3%	0–2.9%	0–10.4%	0–13.6%	0–4.5%
Parainfluenza virus 4	0–3.7%	0–0%	0–3%	0–7.7%	0–0%	0–0%	0–2.4%	0–3.7%	0–2.9%	0–5.6%	0–2.5%	0–4.5%
Human rhinovirus	12.5–12.5%	28.6–28.6%	21.4–21.4%	20–20%	ND	ND	ND	ND	ND	ND	ND	18.2–18.2%
Human rhinovirus/enterovirus	5.6–30%	14.3–20.8%	10–50%	8.3–32.1%	7.7–20.5%	5–22.9%	8.9–33.3%	6.7–22.2%	18.2–38.1%	20.8–27.3%	13.6–26.3%	6.7–20%
Respiratory syncytial virus	0–5.6%	0–3.8%	0–3.6%	0–0%	0–0%	0–5.7%	0–11.5%	0–14.8%	4.8–23.3%	12.1–50%	11.4–26.3%	3.3–27.3%
B. ≤5 years
Positivity range by month of RVs detected in children under five years of age.
	Month
Virus	Jan	Feb	Mar	Apr	May	Jun	Jul	Aug	Sep	Oct	Nov	Dec
Adenovirus	0–16.7%	0–25%	0–8.3%	0–28.6%	0–54.5%	0–50%	0–25%	0–25%	0–16.7%	0–26.1%	0–15.4%	0–15.4%
Bocavirus	0–0%	0–0%	33.3–33.3%	ND	ND	ND	ND	ND	ND	ND	ND	0–0%
Coronavirus 229E	0–0%	0–25%	0–25%	0–0%	0–0%	0–0%	0–0%	0–0%	0–0%	0–0%	0–0%	0–0%
Coronavirus HKU 1	0–25%	0–10%	0–0%	0–0%	0–16.7%	0–0%	0–0%	0–0%	0–0%	0–0%	0–0%	0–0%
Coronavirus NL63	0–0%	0–0%	0–20%	0–14.3%	0–9.1%	0–0%	0–0%	0–16.7%	0–20%	0–6.7%	0–15.4%	0–7.7%
Coronavirus OC43	0–16.7%	0–0%	0–20%	0–0%	0–25%	0–0%	0–0%	0–0%	0–0%	0–0%	0–7.7%	0–0%
Influenza A virus	0–0%	0–0%	0–0%	0–0%	0–16.7%	0–0%	0–12.5%	0–40%	0–5.9%	0–16.7%	0–7.7%	0–15.4%
Influenza B virus	0–50%	0–0%	0–25%	0–25%	0–0%	0–0%	0–0%	0–0%	0–0%	0–0%	0–10%	0–0%
Metapneumovirus	0–25%	0–50%	0–25%	0–16.7%	0–16.7%	0–33.3%	0–50%	0–20%	0–30%	0–30.8%	0–20%	0–50%
Parainfluenza virus 1	0–20%	0–0%	0–0%	0–0%	0–0%	0–16.7%	0–16.7%	0–10%	0–0%	0–4.3%	0–0%	0–0%
Parainfluenza virus 2	0–0%	0–25%	0–0%	0–0%	0–9.1%	0–0%	0–0%	0–0%	0–16.7%	0–0%	0–0%	0–0%
Parainfluenza virus 3	0–16.7%	0–0%	0–20%	0–0%	0–25%	0–33.3%	0–25%	0–33.3%	0–10%	0–21.7%	0–40%	0–15.4%
Parainfluenza virus 4	0–50%	0–0%	0–10%	0–33.3%	0–0%	0–0%	0–0%	0–10%	0–0%	0–9.1%	0–7.7%	0–20%
Human rhinovirus	50–50%	40–40%	66.7–66.7%	ND	ND	ND	ND	ND	ND	ND	ND	100–100%
Human rhinovirus/enterovirus	0–75%	25–75%	20–100%	33.3–66.7%	0–54.5%	0–100%	12.5–100%	0–40%	17.6–50%	25–53.3%	20–50%	0–50%
Respiratory syncytial virus	0–50%	0–20%	0–10%	0–0%	0–0%	0–20%	0–50%	0–40%	14.3–52.9%	26.7–63.6%	23.1–100%	0–66.7%
C. 6–17 years
Positivity range by month of RVs detected in individuals aged 6–17 years.
	Month
Virus	Jan	Feb	Mar	Apr	May	Jun	Jul	Aug	Sep	Oct	Nov	Dec
Adenovirus	0–0%	0–0%	0–0%	0–0%	0–0%	0–25%	0–10%	0–0%	0–12.5%	0–0%	0–0%	0–0%
Bocavirus	0–0%	0–0%	0–0%	0–0%	ND	ND	ND	ND	ND	ND	ND	0–0%
Coronavirus 229E	0–0%	0–0%	0–25%	0–20%	0–8.3%	0–12.5%	0–0%	0–25%	0–0%	0–0%	0–0%	0–0%
Coronavirus HKU 1	0–0%	0–0%	0–0%	0–0%	0–8.3%	0–0%	0–5.3%	0–0%	0–0%	0–0%	0–0%	0–0%
Coronavirus NL63	0–0%	0–0%	0–0%	0–0%	0–0%	0–0%	0–0%	0–9.1%	0–0%	0–0%	0–0%	0–0%
Coronavirus OC43	0–0%	0–0%	0–11.1%	0–0%	0–7.7%	0–0%	0–0%	0–0%	0–0%	0–0%	0–0%	0–7.1%
Influenza A virus	0–50%	0–11.1%	0–9.1%	0–27.3%	0–8.3%	0–25%	0–33.3%	0–50%	0–36.4%	0–30%	0–16.7%	0–35.7%
Influenza B virus	0–28.6%	0–0%	0–0%	0–11.1%	0–7.7%	0–9.1%	0–10.5%	0–16.7%	0–0%	0–100%	0–0%	0–0%
Metapneumovirus	0–16.7%	0–33.3%	0–22.2%	0–11.1%	0–0%	0–0%	0–5.3%	0–0%	0–25%	0–0%	0–16.7%	0–21.1%
Parainfluenza virus 1	0–0%	0–0%	0–0%	0–0%	0–0%	0–0%	0–0%	0–0%	0–0%	0–0%	0–16.7%	0–0%
Parainfluenza virus 2	0–0%	0–0%	0–0%	0–0%	0–0%	0–0%	0–0%	0–0%	0–0%	0–0%	0–0%	0–0%
Parainfluenza virus 3	0–18.2%	0–33.3%	0–0%	0–20%	0–0%	0–0%	0–0%	0–0%	0–0%	0–0%	0–12.5%	0–0%
Parainfluenza virus 4	0–0%	0–0%	0–0%	0–0%	0–0%	0–0%	0–5.3%	0–0%	0–12.5%	0–10%	0–0%	0–14.3%
Human rhinovirus	0–0%	25–25%	0–0%	0–0%	ND	ND	ND	ND	ND	ND	ND	0–0%
Human rhinovirus/enterovirus	0–33.3%	0–33.3%	0–50%	0–33.3%	0–25%	0–8.3%	0–13.3%	0–16.7%	0–50%	0–30%	0–18.8%	0–50%
Respiratory syncytial virus	0–0%	0–0%	0–0%	0–0%	0–0%	0–7.1%	0–0%	0–14.3%	0–0%	0–25%	0–6.2%	0–7.1%
D. 18–64 years
Positivity range by month of RVs detected in adults aged 18–64 years
	Month
Virus	Jan	Feb	Mar	Apr	May	Jun	Jul	Aug	Sep	Oct	Nov	Dec
Adenovirus	0–0%	0–0%	0–0%	0–0%	0–0%	0–25%	0–10%	0–0%	0–12.5%	0–0%	0–0%	0–0%
Bocavirus	0–0%	0–0%	0–0%	0–0%	ND	ND	ND	ND	ND	ND	ND	0–0%
Coronavirus 229E	0–0%	0–0%	0–25%	0–20%	0–8.3%	0–12.5%	0–0%	0–25%	0–0%	0–0%	0–0%	0–0%
Coronavirus HKU 1	0–0%	0–0%	0–0%	0–0%	0–8.3%	0–0%	0–5.3%	0–0%	0–0%	0–0%	0–0%	0–0%
Coronavirus NL63	0–0%	0–0%	0–0%	0–0%	0–0%	0–0%	0–0%	0–9.1%	0–0%	0–0%	0–0%	0–0%
Coronavirus OC43	0–0%	0–0%	0–11.1%	0–0%	0–7.7%	0–0%	0–0%	0–0%	0–0%	0–0%	0–0%	0–7.1%
Influenza A virus	0–50%	0–11.1%	0–9.1%	0–27.3%	0–8.3%	0–25%	0–33.3%	0–50%	0–36.4%	0–30%	0–16.7%	0–35.7%
Influenza B virus	0–28.6%	0–0%	0–0%	0–11.1%	0–7.7%	0–9.1%	0–10.5%	0–16.7%	0–0%	0–100%	0–0%	0–0%
Metapneumovirus	0–16.7%	0–33.3%	0–22.2%	0–11.1%	0–0%	0–0%	0–5.3%	0–0%	0–25%	0–0%	0–16.7%	0–21.1%
Parainfluenza virus 1	0–0%	0–0%	0–0%	0–0%	0–0%	0–0%	0–0%	0–0%	0–0%	0–0%	0–16.7%	0–0%
Parainfluenza virus 2	0–0%	0–0%	0–0%	0–0%	0–0%	0–0%	0–0%	0–0%	0–0%	0–0%	0–0%	0–0%
Parainfluenza virus 3	0–18.2%	0–33.3%	0–0%	0–20%	0–0%	0–0%	0–0%	0–0%	0–0%	0–0%	0–12.5%	0–0%
Parainfluenza virus 4	0–0%	0–0%	0–0%	0–0%	0–0%	0–0%	0–5.3%	0–0%	0–12.5%	0–10%	0–0%	0–14.3%
Human rhinovirus	0–0%	25–25%	0–0%	0–0%	ND	ND	ND	ND	ND	ND	ND	0–0%
Human rhinovirus/enterovirus	0–33.3%	0–33.3%	0–50%	0–33.3%	0–25%	0–8.3%	0–13.3%	0–16.7%	0–50%	0–30%	0–18.8%	0–50%
Respiratory syncytial virus	0–0%	0–0%	0–0%	0–0%	0–0%	0–7.1%	0–0%	0–14.3%	0–0%	0–25%	0–6.2%	0–7.1%
E. ≥65 years
Positivity range by month of RVs detected in older adults (≥65 years).
	Month
Virus	Jan	Feb	Mar	Apr	May	Jun	Jul	Aug	Sep	Oct	Nov	Dec
Adenovirus	0–0%	0–0%	0–9.1%	0–0%	0–11.1%	0–0%	0–12.5%	0–0%	0–11.8%	0–4.5%	0–5.9%	0–0%
Bocavirus	0–0%	0–0%	0–0%	0–0%	ND	ND	ND	ND	ND	ND	ND	0–0%
Coronavirus 229E	0–6.7%	0–8.3%	0–16.7%	0–25%	0–5.9%	0–0%	0–0%	0–0%	0–0%	0–0%	0–0%	0–0%
Coronavirus HKU 1	0–0%	0–8.3%	0–0%	0–0%	0–0%	0–0%	0–0%	0–0%	0–0%	0–0%	0–0%	0–0%
Coronavirus NL63	0–0%	0–0%	0–0%	0–0%	0–0%	0–0%	0–5%	0–0%	0–0%	0–0%	0–0%	0–0%
Coronavirus OC43	0–0%	0–6.7%	0–25%	0–23.5%	0–0%	0–0%	0–0%	0–0%	0–0%	0–0%	0–0%	0–4.5%
Influenza A virus	0–10%	0–0%	0–10%	0–0%	0–0%	0–36.4%	0–35%	0–25%	0–18.2%	0–40%	0–42.9%	0–14.3%
Influenza B virus	0–0%	0–0%	0–9.1%	0–0%	0–7.7%	0–0%	0–0%	0–14.3%	0–7.7%	0–0%	0–0%	0–12.5%
Metapneumovirus	0–15%	0–33.3%	0–10%	0–0%	0–0%	0–0%	0–15%	0–14.3%	0–0%	0–20%	0–17.6%	0–22.7%
Parainfluenza virus 1	0–0%	0–0%	0–0%	0–0%	0–0%	0–0%	0–0%	0–0%	0–5.9%	0–0%	0–0%	0–0%
Parainfluenza virus 2	0–0%	0–0%	0–0%	0–0%	0–20%	0–0%	0–0%	0–0%	0–0%	0–0%	0–0%	0–0%
Parainfluenza virus 3	0–33.3%	0–5.9%	0–10%	0–5.9%	0–22.2%	0–9.1%	0–8.3%	0–0%	0–0%	0–0%	0–12.5%	0–4.5%
Parainfluenza virus 4	0–0%	0–0%	0–0%	0–0%	0–0%	0–0%	0–0%	0–0%	0–0%	0–0%	0–0%	0–0%
Human rhinovirus	0–0%	0–0%	0–0%	0–0%	ND	ND	ND	ND	ND	ND	ND	0–0%
Human rhinovirus/enterovirus	0–14.3%	0–33.3%	0–40%	0–40%	0–11.8%	0–11.1%	0–33.3%	0–30%	0–25%	0–20%	4.8–16.7%	0–33.3%
Respiratory syncytial virus	0–5%	0–0%	0–0%	0–0%	0–0%	0–0%	0–0%	0–0%	0–0%	0–13.6%	0–12.5%	0–33.3%

## Sheet: RVs age and patient origin
Table S3.3. Summary of respiratory virus detections in Yucatán, Mexico (2021–2024).
Number and proportion of detections for each respiratory virus and patient origin (outpatient, urgency, hospitalized, intensive care).
		Patient origin
Virus	Total detections	Outpatient (%)	Urgency (%)	Hospitalized (%)	Intensive care (%)
Human rhinovirus*	11	36.4	36.4	27.3	0
Human rhinovirus/enterovirus	336	28.3	19.9	51.2	0.6
Respiratory syncytial virus	135	26.7	23.7	48.9	0.7
Influenza A virus	130	30.8	15.4	53.8	0
Metapneumovirus	106	27.4	18.9	50.9	2.8
Parainfluenza virus 3	67	40.3	16.4	41.8	1.5
Adenovirus	58	51.7	22.4	25.9	0
Influenza B virus	40	40	17.5	42.5	0
Bocavirus*	1	0	0	100	0
Coronavirus OC43	25	44	16	36	4
Parainfluenza virus 4	16	43.8	6.2	50	0
Coronavirus NL63	15	40	6.7	53.3	0
Coronavirus 229E	14	28.6	14.3	57.1	0
Parainfluenza virus 1	12	41.7	25	33.3	0
Coronavirus HKU 1*	12	50	0	50	0
Parainfluenza virus 2	5	40	20	40	0
*Positivity for human rhinovirus and bocavirus was calculated using the total number of tests performed with the Seegene assay, while human rhinovirus/enterovirus positivity was calculated using the total number of FilmArray tests.
Table S3.3. Age–care setting cross-tabulation for respiratory viruses.
Number and percentage of detections for each respiratory virus, stratified by age group (≤ 5, 6–17, 18–64, ≥ 65 years) and patient origin (outpatient, urgency, hospitalized, intensive care).
Percentages are calculated by row, representing the proportion of each care category within each age group for a given virus.
Virus	Age group	Outpatient (n)	Outpatient %	Urgency (n)	Urgency (%)	Hospitalized (n)	Hospitalized (%)	Intensive care (n)	Intensive care (%)
Human rhinovirus/enterovirus	≤5	44	27.7	34	21.4	81	50.9	0	0
Human rhinovirus/enterovirus	6–17	14	29.2	10	20.8	23	47.9	1	2.1
Human rhinovirus/enterovirus	18–64	21	35	6	10	32	53.3	1	1.7
Human rhinovirus/enterovirus	≥65	16	23.2	17	24.6	36	52.2	0	0
Human rhinovirus*	≤5	2	28.6	4	57.1	1	14.3	0	0
Human rhinovirus*	6–17	2	66.7	0	0	1	33.3	0	0
Human rhinovirus*	18–64	0	0	0	0	1	100	0	0
Human rhinovirus*	≥65	0	0	0	0	0	0	0	0
Coronavirus OC43	≤5	1	16.7	0	0	4	66.7	1	16.7
Coronavirus OC43	6–17	2	40	0	0	3	60	0	0
Coronavirus OC43	18–64	4	80	0	0	1	20	0	0
Coronavirus OC43	≥65	4	44.4	4	44.4	1	11.1	0	0
Coronavirus 229E	≤5	1	33.3	1	33.3	1	33.3	0	0
Coronavirus 229E	6–17	0	0	0	0	0	0	0	0
Coronavirus 229E	18–64	1	20	0	0	4	80	0	0
Coronavirus 229E	≥65	2	33.3	1	16.7	3	50	0	0
Respiratory syncytial virus	≤5	22	22	22	22	56	56	0	0
Respiratory syncytial virus	6–17	7	58.3	2	16.7	3	25	0	0
Respiratory syncytial virus	18–64	3	33.3	3	33.3	3	33.3	0	0
Respiratory syncytial virus	≥65	4	28.6	5	35.7	4	28.6	1	7.1
Parainfluenza virus 3	≤5	13	40.6	4	12.5	15	46.9	0	0
Parainfluenza virus 3	6–17	2	50	0	0	2	50	0	0
Parainfluenza virus 3	18–64	7	87.5	0	0	1	12.5	0	0
Parainfluenza virus 3	≥65	5	21.7	7	30.4	10	43.5	1	4.3
Influenza B virus	≤5	3	21.4	1	7.1	10	71.4	0	0
Influenza B virus	6–17	6	60	1	10	3	30	0	0
Influenza B virus	18–64	25	39.7	9	14.3	29	46	0	0
Influenza B virus	≥65	6	14	9	20.9	28	65.1	0	0
Influenza B	≤5	1	14.3	1	14.3	5	71.4	0	0
Influenza B	6–17	4	50	0	0	4	50	0	0
Influenza B	18–64	11	57.9	4	21.1	4	21.1	0	0
Influenza B	≥65	0	0	2	33.3	4	66.7	0	0
Coronavirus NL63	≤5	4	44.4	1	11.1	4	44.4	0	0
Coronavirus NL63	6–17	1	50	0	0	1	50	0	0
Coronavirus NL63	18–64	1	50	0	0	1	50	0	0
Coronavirus NL63	≥65	0	0	0	0	2	100	0	0
Parainfluenza 4	≤5	4	33.3	0	0	8	66.7	0	0
Parainfluenza 4	6–17	0	0	0	0	0	0	0	0
Parainfluenza 4	18–64	3	75	1	25	0	0	0	0
Parainfluenza 4	≥65	0	0	0	0	0	0	0	0
Adenovirus	≤5	18	51.4	7	20	10	28.6	0	0
Adenovirus	6–17	6	66.7	2	22.2	1	11.1	0	0
Adenovirus	18–64	3	50	0	0	3	50	0	0
Adenovirus	≥65	3	37.5	4	50	1	12.5	0	0
Parainfluenza virus 1	≤5	4	44.4	2	22.2	3	33.3	0	0
Parainfluenza virus 1	6–17	1	100	0	0	0	0	0	0
Parainfluenza virus 1	18–64	0	0	0	0	1	100	0	0
Parainfluenza virus 1	≥65	0	0	1	100	0	0	0	0
Parainfluenza virus 2	≤5	1	33.3	1	33.3	1	33.3	0	0
Parainfluenza virus 2	6–17	1	100	0	0	0	0	0	0
Parainfluenza virus 2	18–64	0	0	0	0	0	0	0	0
Parainfluenza virus 2	≥65	0	0	0	0	1	100	0	0
Coronavirus HKU 1	≤5	3	50	0	0	3	50	0	0
Coronavirus HKU 1	6–17	0	0	0	0	0	0	0	0
Coronavirus HKU 1	18–64	2	40	0	0	3	60	0	0
Coronavirus HKU 1	≥65	1	100	0	0	0	0	0	0
Metapneumovirus	≤5	12	25	8	16.7	27	56.2	1	2.1
Metapneumovirus	6–17	3	60	0	0	2	40	0	0
Metapneumovirus	18–64	8	33.3	3	12.5	13	54.2	0	0
Metapneumovirus	≥65	6	20.7	9	31	12	41.4	2	6.9
Bocavirus	≤5	0	0	0	0	1	100	0	0
Bocavirus	6–17	0	0	0	0	0	0	0	0
Bocavirus	18–64	0	0	0	0	0	0	0	0
Bocavirus	≥65	0	0	0	0	0	0	0	0
