# Supplementary material for: Respiratory virus dynamics in a tropical region: Insights from Yucatán, México (2018–2024)
Source: Epidemiol Infect. 2026 Jan 2;154:e7. doi: 10.1017/S0950268825100939 (PMC12813726; doi:10.1017/S0950268825100939)
Supplement: Jiménez-Rico et al. supplementary material [file S0950268825100939sup001.zip › Supplementary material 1.xlsx]

## Sheet: test
Kit	Target	Methodology	Manufacturer	Observations
BIOFIRE Respiratory Panel 2.0 (RP2.0) / BIOFIRE FilmArray RP2.1 Panel	Adenovirus (AdV), Human Rhinovirus/Enterovirus (HRV), Respiratory Syncytial Virus A/B (RSV), Metapneumovirus (MPV), Influenza A (H3, H1pmd2009), Influenza B, Parainfluenza 1, Parainfluenza 2, Parainfluenza 3, Parainfluenza 4, Coronavirus NL6, Coronavirus 229E, Coronavirus OC43, Coronavirus HKU-1, SARS-CoV-2	RT-PCR	bioMérieux	Most detections were conducted using these kits both before and after the COVID-19 pandemic. The BIOFIRE Respiratory Panel 2.0 (RP2.0) included SARS-CoV-2 detection; however, in this study, for SARS-CoV-2 analysis, only results from individual RT-PCR tests and antigen assays were used, except for the coinfections analysis.
Allplex™ Respiratory Panel 1, Allplex™ Respiratory Panel 2 and Allplex™ Respiratory Panel 3	Adenovirus, HumanRhinovirus, Enterovirus, Respiratory Syncytial Virus A, Respiratory Syncytial Virus B, Metapneumovirus, Influenza A (H3, H1pmd2009), Influenza B, Parainfluenza 1, Parainfluenza 2, Parainfluenza 3, Parainfluenza 4, Coronavirus NL6, Coronavirus 229E, Coronavirus OC43, Bocavirus	RT-PCR	Seegene	All three kits were used simultaneously for each sample. Positive results for Rhinovirus and Enterovirus were combined and analyzed together to align the results those from BIOFIRE Respiratory Panel kit, which cannot distinguish between these two viruses.
BD SARS-CoV-2 Reagents for BD MAX™ System	SARS-CoV-2	RT-PCR	Becton, Dickinson
Logix Smart™ ABC	SARS-CoV-2, Influenza A, Influenza B	RT-PCR	CO-DIAGNOSTICS, INC
Xpert Xpress SARS-CoV2	SARS-CoV-2	RT-PCR	Cepheid
Xpert® Xpress CoV-2/Flu/RSV plus	SARS-CoV-2, Influenza A, Influenza B, RSV	RT-PCR	Cepheid
VIASURE SARS-CoV-2, Flu & RSV	SARS-CoV-2, Influenza A/Influenza B, RSV	RT-PCR	CerTest
VIASURE SARS-CoV-2	SARS-CoV-2	RT-PCR	CerTest
GenBody Influenza/COVID-19 Ag Triple	SARS-CoV-2, Influenza A, Influenza B	antigen	GenBody
Panbio™ COVID-19 Ag Rapid Test Device	SARS-CoV-2	antigen	Panbio
COVID-19 RAPID ANTIGEN. TEST	SARS-CoV-2	antigen	Roche
Sofia Influenza A+B FIA	Influenza A, Influenza B	antigen	Quidel
